# Supplementary material for: Theranostic Agent Combining Fullerene Nanocrystals and Gold Nanoparticles for Photoacoustic Imaging and Photothermal Therapy
Source: Int J Mol Sci. 2022 Apr 23;23(9):4686. doi: 10.3390/ijms23094686 (PMC9105889; doi:10.3390/ijms23094686)
Supplement: Supplementary file 1 [file ijms-23-04686-s001.zip]

Archive with 1 entries (1 files):
- ijms-1703351-supplementary.pdf
